# Supplementary material for: Inter-Fighting between Influenza A Virus NS1 and β-TrCP: A Novel Mechanism of Anti-Influenza Virus
Source: Viruses. 2022 Oct 31;14(11):2426. doi: 10.3390/v14112426 (PMC9699209; doi:10.3390/v14112426)
Supplement: Supplementary file 1 [file viruses-14-02426-s001.zip]

Archive with 1 entries (1 files):
- viruses-2012554-supplementary.pdf
